# Supplementary material for: Hepatitis B sero-prevalence in children under 15 years of age in South Africa using residual samples from community-based febrile rash surveillance
Source: PLoS One. 2019 May 31;14(5):e0217415. doi: 10.1371/journal.pone.0217415 (PMC6544234; doi:10.1371/journal.pone.0217415)
Supplement: S1 Supporting Dataset — (XLSX) [file pone.0217415.s001.xlsx]

## Sheet: Raw data
HEP B project #	REF_NO	GENDER	HBSAg	HBSAg value	anti-HBs	HBSAg result	anti-HBs value	anti-HBc	anti-HBc value	Age groups	anti-HBs result	anti-HBC result	Vaccine immunity	Natural Immunity	Non immune	Infected	Anti-Hbe	Anti-Hbe result	HBeAg	HBeAg result	Exposed
HEP B 045	CVI00149/13-SE	FEMALE	R	788.57 S/CO	NR	Pos	0.00 mIU/mL	R	5.57 S/CO	1 - 5 y	Neg	Pos	No	No	No	Yes	66.77	NR	1418.79	R	Yes
HEP B 231	CVI00691/13-SE	FEMALE	R	3.24 S/CO	R	Neg	16.34 mIU/mL	NR	0.54 S/CO	6 - 10 y	Pos	Neg	Yes	No	No	No	1.83	NR	0.327	NR	No
HEP B 235	CVI00706/13-SE	FEMALE	R	3294.68 S/CO	NR	Pos	0.00 mIU/mL	R	12.52 S/CO	11 - 14 y	Neg	Pos	No	No	No	Yes	0.01	R	0.305	NR	Yes
HEP B 001	CVI00005/13-SE	MALE	NR	0.25 S/CO	NR	Neg	0.00 mIU/mL	NR	0.20 S/CO	11 - 14 y	Neg	Neg	No	No	Yes	No					No
HEP B 002	CVI00006/13-SE	FEMALE	NR	0.31 S/CO	NR	Neg	7.89 mIU/mL	NR	0.46 S/CO	1 - 5 y	neg	Neg	No	No	Yes	No					No
HEP B 003	CVI00009/13-SE	FEMALE	NR	0.27 S/CO	R	Neg	15.99 mIU/mL	NR	0.93 S/CO	6 - 10 y	Pos	Neg	Yes	No	No	No					No
HEP B 004	CVI00012/13-SE	FEMALE	NR	0.46 S/CO	R	Neg	167.10 mIU/mL	NR	0.53 S/CO	1 - 5 y	Pos	Neg	Yes	No	No	No					No
HEP B 005	CVI00016/13-SE	FEMALE	NR	0.37 S/CO	NR	Neg	0.00 mIU/mL	NR	0.35 S/CO	11 - 14 y	Neg	Neg	No	No	Yes	No					No
HEP B 006	CVI00019/13-SE	MALE	NR	0.32 S/CO	R	Neg	141.38 mIU/mL	NR	0.47 S/CO	6 - 10 y	Pos	Neg	Yes	No	No	No					No
HEP B 007	CVI00021/13-SE	MALE	NR	0.61 S/CO	R	Neg	343.30 mIU/mL	NR	0.20 S/CO	0 - 11m	Pos	Neg	Yes	No	No	No					No
HEP B 008	CVI00023/13-SE	FEMALE	NR	0.27 S/CO	R	Neg	318.87 mIU/mL	NR	0.44 S/CO	1 - 5 y	Pos	Neg	Yes	No	No	No					No
HEP B 009	CVI00035/13-SE	MALE	NR	0.22 S/CO	R	Neg	83.33 mIU/mL	NR	0.32 S/CO	1 - 5 y	Pos	Neg	Yes	No	No	No					No
HEP B 010	CVI00045/13-SE	FEMALE	NR	0.23 S/CO	R	Neg	46.99 mIU/mL	NR	0.42 S/CO	6 - 10 y	Pos	Neg	Yes	No	No	No					No
HEP B 011	CVI00046/13-SE	MALE	NR	0.23 S/CO	NR	Neg	0.10 mIU/mL	NR	0.43 S/CO	1 - 5 y	Neg	Neg	No	No	Yes	No					No
HEP B 012	CVI00050/13-SE	MALE	NR	0.25 S/CO	NR	Neg	7.20 mIU/mL	NR	0.71 S/CO	11 - 14 y	neg	Neg	No	No	Yes	No					No
HEP B 013	CVI00058/13-SE	FEMALE	NR	0.81 S/CO	R	Neg	15.98 mIU/mL	NR	0.76 S/CO	1 - 5 y	Pos	Neg	Yes	No	No	No					No
HEP B 014	CVI00063/13-SE	FEMALE	NR	0.26 S/CO	NR	Neg	4.16 mIU/mL	NR	0.63 S/CO	6 - 10 y	neg	Neg	No	No	Yes	No					No
HEP B 015	CVI00066/13-SE	FEMALE	NR	0.26 S/CO	NR	Neg	0.62 mIU/mL	NR	0.61 S/CO	6 - 10 y	Neg	Neg	No	No	Yes	No					No
HEP B 016	CVI00070/13-SE	FEMALE	NR	0.19 S/CO	NR	Neg	0.00 mIU/mL	NR	0.71 S/CO	11 - 14 y	Neg	Neg	No	No	Yes	No					No
HEP B 017	CVI00072/13-SE	MALE	NR	0.31 S/CO	R	Neg	47.18 mIU/mL	NR	0.36 S/CO	1 - 5 y	Pos	Neg	Yes	No	No	No					No
HEP B 018	CVI00082/13-SE	FEMALE	NR	0.19 S/CO	R	Neg	30.88 mIU/mL	NR	0.27 S/CO	1 - 5 y	Pos	Neg	Yes	No	No	No					No
HEP B 019	CVI00083/13-SE	FEMALE	NR	0.21 S/CO	R	Neg	212.24 mIU/mL	NR	0.59 S/CO	1 - 5 y	Pos	Neg	Yes	No	No	No					No
HEP B 020	CVI00089/13-SE	MALE	NR	0.24 S/CO	R	Neg	> 1000.00 mIU/mL	NR	0.81 S/CO	1 - 5 y	Pos	Neg	Yes	No	No	No					No
HEP B 021	CVI00093/13-SE	FEMALE	NR	0.24 S/CO	R	Neg	107.69 mIU/mL	NR	0.65 S/CO	6 - 10 y	Pos	Neg	Yes	No	No	No					No
HEP B 022	CVI00094/13-SE	FEMALE	NR	0.19 S/CO	NR	Neg	4.98 mIU/mL	NR	0.34 S/CO	6 - 10 y	neg	Neg	No	No	Yes	No					No
HEP B 023	CVI00095/13-SE	MALE	NR	0.22 S/CO	NR	Neg	0.00 mIU/mL	NR	0.87 S/CO	1 - 5 y	Neg	Neg	No	No	Yes	No					No
HEP B 024	CVI00100/13-SE	FEMALE	NR	0.25 S/CO	R	Neg	> 1000.00 mIU/mL	NR	0.47 S/CO	1 - 5 y	Pos	Neg	Yes	No	No	No					No
HEP B 025	CVI00103/13-SE	FEMALE	NR	0.19 S/CO	R	Neg	95.35 mIU/mL	NR	0.32 S/CO	1 - 5 y	Pos	Neg	Yes	No	No	No					No
HEP B 026	CVI00105/13-SE	MALE	NR	0.25 S/CO	R	Neg	40.08 mIU/mL	NR	0.32 S/CO	6 - 10 y	Pos	Neg	Yes	No	No	No					No
HEP B 027	CVI00107/13-SE	MALE	NR	0.24 S/CO	R	Neg	12.77 mIU/mL	NR	0.71 S/CO	1 - 5 y	Pos	Neg	Yes	No	No	No					No
HEP B 028	CVI00108/13-SE	FEMALE	NR	0.41 S/CO	NR	Neg	0.98 mIU/mL	NR	0.93 S/CO	6 - 10 y	Neg	Neg	No	No	Yes	No					No
HEP B 029	CVI00109/13-SE	MALE	NR	0.19 S/CO	R	Neg	17.82 mIU/mL	NR	0.25 S/CO	6 - 10 y	Pos	Neg	Yes	No	No	No					No
HEP B 030	CVI00110/13-SE	FEMALE	NR	0.21 S/CO	NR	Neg	6.73 mIU/mL	NR	0.23 S/CO	11 - 14 y	neg	Neg	No	No	Yes	No					No
HEP B 031	CVI00113/13-SE	MALE	NR	0.32 S/CO	NR	Neg	1.95 mIU/mL	NR	0.25 S/CO	6 - 10 y	Neg	Neg	No	No	Yes	No					No
HEP B 032	CVI00117/13-SE	FEMALE	NR	0.24 S/CO	NR	Neg	5.30 mIU/mL	NR	0.26 S/CO	1 - 5 y	neg	Neg	No	No	Yes	No					No
HEP B 033	CVI00118/13-SE	MALE	NR	0.24 S/CO	R	Neg	44.19 mIU/mL	NR	0.91 S/CO	1 - 5 y	Pos	Neg	Yes	No	No	No					No
HEP B 034	CVI00119/13-SE	MALE	NR	0.18 S/CO	R	Neg	13.21 mIU/mL	NR	0.62 S/CO	1 - 5 y	Pos	Neg	Yes	No	No	No					No
HEP B 035	CVI00120/13-SE	MALE	NR	0.26 S/CO	NR	Neg	0.00 mIU/mL	NR	0.42 S/CO	6 - 10 y	Neg	Neg	No	No	Yes	No					No
HEP B 036	CVI00122/13-SE	FEMALE	NR	0.25 S/CO	R	Neg	174.01 mIU/mL	NR	0.24 S/CO	11 - 14 y	Pos	Neg	Yes	No	No	No					No
HEP B 037	CVI00130/13-SE	FEMALE	NR	0.29 S/CO	R	Neg	58.67 mIU/mL	NR	0.27 S/CO	1 - 5 y	Pos	Neg	Yes	No	No	No					No
HEP B 038	CVI00134/13-SE	FEMALE	NR	0.21 S/CO	NR	Neg	0.00 mIU/mL	R	1.05 S/CO	1 - 5 y	Neg	Pos	No	Yes	No	No	1.74	NR	0.306	NR	Yes
HEP B 039	CVI00135/13-SE	MALE	NR	0.18 S/CO	NR	Neg	0.00 mIU/mL	NR	0.54 S/CO	6 - 10 y	Neg	Neg	No	No	Yes	No					No
HEP B 040	CVI00138/13-SE	FEMALE	NR	0.20 S/CO	R	Neg	87.62 mIU/mL	NR	0.27 S/CO	1 - 5 y	Pos	Neg	Yes	No	No	No					No
HEP B 041	CVI00142/13-SE	MALE	NR	0.25 S/CO	NR	Neg	0.53 mIU/mL	NR	0.70 S/CO	1 - 5 y	Neg	Neg	No	No	Yes	No					No
HEP B 042	CVI00143/13-SE	FEMALE	NR	0.22 S/CO	R	Neg	56.06 mIU/mL	NR	0.63 S/CO	1 - 5 y	Pos	Neg	Yes	No	No	No					No
HEP B 043	CVI00144/13-SE	MALE	NR	0.24 S/CO	R	Neg	10.01 mIU/mL	NR	0.33 S/CO	1 - 5 y	Pos	Neg	Yes	No	No	No					No
HEP B 044	CVI00145/13-SE	MALE	NR	0.25 S/CO	R	Neg	54.97 mIU/mL	NR	0.47 S/CO	6 - 10 y	Pos	Neg	Yes	No	No	No					No
HEP B 046	CVI00151/13-SE	FEMALE	NR	0.42 S/CO	R	Neg	14.19 mIU/mL	NR	0.25 S/CO	6 - 10 y	Pos	Neg	Yes	No	No	No					No
HEP B 047	CVI00156/13-SE	MALE	NR	0.25 S/CO	R	Neg	24.96 mIU/mL	NR	0.55 S/CO	1 - 5 y	Pos	Neg	Yes	No	No	No					No
HEP B 048	CVI00158/13-SE	MALE	NR	0.31 S/CO	R	Neg	10.95 mIU/mL	NR	0.32 S/CO	1 - 5 y	Pos	Neg	Yes	No	No	No					No
HEP B 049	CVI00161/13-SE	MALE	NR	0.25 S/CO	R	Neg	40.58 mIU/mL	NR	0.30 S/CO	1 - 5 y	Pos	Neg	Yes	No	No	No					No
HEP B 050	CVI00169/13-SE	FEMALE	NR	0.22 S/CO	R	Neg	57.46 mIU/mL	NR	0.20 S/CO	1 - 5 y	Pos	Neg	Yes	No	No	No					No
HEP B 051	CVI00170/13-SE	FEMALE	NR	0.23 S/CO	R	Neg	31.74 mIU/mL	NR	0.38 S/CO	1 - 5 y	Pos	Neg	Yes	No	No	No					No
HEP B 052	CVI00173/13-SE	MALE	NR	0.28 S/CO	R	Neg	43.12 mIU/mL	NR	0.75 S/CO	6 - 10 y	Pos	Neg	Yes	No	No	No					No
HEP B 053	CVI00174/13-SE	FEMALE	NR	0.22 S/CO	NR	Neg	0.00 mIU/mL	NR	0.15 S/CO	11 - 14 y	Neg	Neg	No	No	Yes	No					No
HEP B 054	CVI00181/13-SE	MALE	NR	0.30 S/CO	NR	Neg	7.30 mIU/mL	NR	0.70 S/CO	6 - 10 y	neg	Neg	No	No	Yes	No					No
HEP B 055	CVI00182/13-SE	MALE	NR	0.24 S/CO	R	Neg	37.45 mIU/mL	NR	0.46 S/CO	1 - 5 y	Pos	Neg	Yes	No	No	No					No
HEP B 056	CVI00189/13-SE	FEMALE	NR	0.24 S/CO	R	Neg	438.21 mIU/mL	NR	0.48 S/CO	1 - 5 y	Pos	Neg	Yes	No	No	No					No
HEP B 057	CVI00190/13-SE	FEMALE	NR	0.24 S/CO	NR	Neg	5.99 mIU/mL	NR	0.29 S/CO	6 - 10 y	neg	Neg	No	No	Yes	No					No
HEP B 058	CVI00194/13-SE	MALE	NR	0.52 S/CO	NR	Neg	0.00 mIU/mL	NR	0.71 S/CO	6 - 10 y	Neg	Neg	No	No	Yes	No					No
HEP B 059	CVI00195/13-SE	MALE	NR	0.30 S/CO	NR	Neg	0.00 mIU/mL	NR	0.02 S/CO	1 - 5 y	Neg	Neg	No	No	Yes	No					No
HEP B 060	CVI00197/13-SE	FEMALE	NR	0.29 S/CO	NR	Neg	0.00 mIU/mL	NR	0.03 S/CO	11 - 14 y	Neg	Neg	No	No	Yes	No					No
HEP B 061	CVI00198/13-SE	MALE	NR	0.26 S/CO	R	Neg	44.72 mIU/mL	NR	0.81 S/CO	1 - 5 y	Pos	Neg	Yes	No	No	No					No
HEP B 062	CVI00199/13-SE	MALE	NR	0.19 S/CO	R	Neg	68.45 mIU/mL	NR	0.90 S/CO	1 - 5 y	Pos	Neg	Yes	No	No	No					No
HEP B 063	CVI00203/13-SE	FEMALE	NR	0.26 S/CO	R	Neg	36.52 mIU/mL	NR	0.33 S/CO	1 - 5 y	Pos	Neg	Yes	No	No	No					No
HEP B 064	CVI00205/13-SE	MALE	NR	0.33 S/CO	R	Neg	178.05 mIU/mL	NR	0.13 S/CO	6 - 10 y	Pos	Neg	Yes	No	No	No					No
HEP B 065	CVI00207/13-SE	FEMALE	NR	0.31 S/CO	R	Neg	114.45 mIU/mL	NR	0.49 S/CO	1 - 5 y	Pos	Neg	Yes	No	No	No					No
HEP B 066	CVI00209/13-SE	MALE	NR	0.28 S/CO	R	Neg	28.01 mIU/mL	NR	0.26 S/CO	1 - 5 y	Pos	Neg	Yes	No	No	No					No
HEP B 067	CVI00215/12	MALE	NR	0.22 S/CO	NR	Neg	8.09 mIU/mL	NR	0.67 S/CO	1 - 5 y	neg	Neg	No	No	Yes	No					No
HEP B 068	CVI00217/12	FEMALE	NR	0.23 S/CO	NR	Neg	0.00 mIU/mL	NR	0.59 S/CO	11 - 14 y	Neg	Neg	No	No	Yes	No					No
HEP B 069	CVI00218/12	FEMALE	NR	0.21 S/CO	NR	Neg	4.39 mIU/mL	NR	0.77 S/CO	6 - 10 y	neg	Neg	No	No	Yes	No					No
HEP B 070	CVI00219/12	FEMALE	NR	0.25 S/CO	NR	Neg	0.00 mIU/mL	NR	0.72 S/CO	6 - 10 y	Neg	Neg	No	No	Yes	No					No
HEP B 071	CVI00220/12-SE	FEMALE	NR	0.28 S/CO	R	Neg	175.23 mIU/mL	NR	0.46 S/CO	1 - 5 y	Pos	Neg	Yes	No	No	No					No
HEP B 072	CVI00234/13-SE	FEMALE	NR	0.27 S/CO	R	Neg	13.56 mIU/mL	NR	0.67 S/CO,	6 - 10 y	Pos	Neg	Yes	No	No	No					No
HEP B 073	CVI00238/13-SE	MALE	NR	0.33 S/CO	NR	Neg	0.00 mIU/mL	NR	0.82 S/CO	6 - 10 y	Neg	Neg	No	No	Yes	No					No
HEP B 074	CVI00247/13-SE	FEMALE	NR	0.30 S/CO	R	Neg	52.92 mIU/mL	NR	0.61 S/CO	6 - 10 y	Pos	Neg	Yes	No	No	No					No
HEP B 075	CVI00248/13-SE	MALE	NR	0.28 S/CO	R	Neg	79.34 mIU/mL	NR	0.44 S/CO	6 - 10 y	Pos	Neg	Yes	No	No	No					No
HEP B 076	CVI00251/13-SE	FEMALE	NR	0.72 S/CO	R	Neg	72.93 mIU/mL	R	1.67 S/CO	1 - 5 y	Pos	Pos	No	Yes	No	No	1.53	NR	0.31	NR	Yes
HEP B 077	CVI00256/13-SE	MALE	NR	0.71 S/CO	R	Neg	95.67 mIU/mL	NR	0.30 S/CO	0 - 11m	Pos	Neg	Yes	No	No	No					No
HEP B 078	CVI00257/13-SE	FEMALE	NR	0.32 S/CO	NR	Neg	1.01 mIU/mL	NR	0.60 S/CO	11 - 14 y	Neg	Neg	No	No	Yes	No					No
HEP B 079	CVI00258/13-SE	FEMALE	NR	0.29 S/CO	R	Neg	161.62 mIU/mL	NR	0.99 S/CO	1 - 5 y	Pos	Neg	Yes	No	No	No					No
HEP B 080	CVI00261/13-SE	MALE	NR	0.18 S/CO	R	Neg	197.73 mIU/mL	NR	0.48 S/CO	6 - 10 y	Pos	Neg	Yes	No	No	No					No
HEP B 081	CVI00263/13-SE	FEMALE	NR	0.47 S/CO	R	Neg	124.80 mIU/mL	NR	0.30 S/CO	6 - 10 y	Pos	Neg	Yes	No	No	No					No
HEP B 082	CVI00265/13-SE	MALE	NR	0.79 S/CO	R	Neg	20.65 mIU/mL	NR	0.42 S/CO	1 - 5 y	Pos	Neg	Yes	No	No	No					No
HEP B 083	CVI00266/13-SE	FEMALE	NR	0.51 S/CO	R	Neg	110.69 mIU/mL	NR	0.56 S/CO	1 - 5 y	Pos	Neg	Yes	No	No	No					No
HEP B 084	CVI00270/13-SE	MALE	NR	0.24 S/CO	R	Neg	> 1000.00 mIU/mL	NR	0.32 S/CO	0 - 11m	Pos	Neg	Yes	No	No	No					No
HEP B 085	CVI00271/13-SE	FEMALE	NR	0.28 S/CO	R	Neg	19.79 mIU/mL	NR	0.66 S/CO	6 - 10 y	Pos	Neg	Yes	No	No	No					No
HEP B 086	CVI00273/13-SE	FEMALE	NR	0.25 S/CO	NR	Neg	4.44 mIU/mL	NR	0.98 S/CO	6 - 10 y	Neg	Neg	No	No	Yes	No					No
HEP B 087	CVI00275/13-SE	FEMALE	NR	0.22 S/CO	R	Neg	19.03 mIU/mL	NR	0.63 S/CO	1 - 5 y	Pos	Neg	Yes	No	No	No					No
HEP B 088	CVI00276/13-SE	MALE	NR	0.21 S/CO	R	Neg	85.93 mIU/mL	NR	0.24 S/CO	0 - 11m	Pos	Neg	Yes	No	No	No					No
HEP B 089	CVI00277/13-SE	FEMALE	NR	0.29 S/CO	NR	Neg	0.02 mIU/mL	NR	0.67 S/CO	6 - 10 y	Neg	Neg	No	No	Yes	No					No
HEP B 090	CVI00279/13-SE	MALE	NR	0.24 S/CO	R	Neg	19.49 mIU/mL	NR	0.43 S/CO	6 - 10 y	Pos	Neg	Yes	No	No	No					No
HEP B 091	CVI00280/13-SE	MALE	NR	0.32 S/CO	NR	Neg	0.00 mIU/mL	NR	0.73 S/CO	1 - 5 y	Neg	Neg	No	No	Yes	No					No
HEP B 092	CVI00282/13-SE	MALE	NR	0.31 S/CO	NR	Neg	1.25 mIU/mL	NR	0.56 S/CO	6 - 10 y	Neg	Neg	No	No	Yes	No					No
HEP B 093	CVI00286/13-SE	FEMALE	NR	0.19 S/CO	NR	Neg	3.36 mIU/mL	NR	0.75 S/CO	11 - 14 y	Neg	Neg	No	No	Yes	No					No
HEP B 094	CVI00287/13-SE	MALE	NR	0.24 S/CO	NR	Neg	0.00 mIU/mL	R	1.77 S/CO	6 - 10 y	Neg	Pos	No	Yes	No	No	1.11	NR	0.316	NR	Yes
HEP B 095	CVI00290/13-SE	MALE	NR	0.24 S/CO	R	Neg	337.47 mIU/mL	NR	0.30 S/CO	6 - 10 y	Pos	Neg	Yes	No	No	No					No
HEP B 096	CVI00298/13-SE	FEMALE	NR	0.31 S/CO	R	Neg	13.99 mIU/mL	NR	0.95 S/CO	1 - 5 y	Pos	Neg	Yes	No	No	No					No
HEP B 097	CVI00300/13-SE	FEMALE	NR	0.27 S/CO	R	Neg	46.69 mIU/mL	NR	0.50 S/CO	6 - 10 y	Pos	Neg	Yes	No	No	No					No
HEP B 098	CVI00302/13-SE	MALE	NR	0.19 S/CO	R	Neg	11.70 mIU/mL	NR	0.37 S/CO	6 - 10 y	Pos	Neg	Yes	No	No	No					No
HEP B 099	CVI00303/13-SE	MALE	NR	0.20 S/CO	NR	Neg	3.42 mIU/mL	NR	0.46 S/CO	6 - 10 y	neg	Neg	No	No	Yes	No					No
HEP B 100	CVI00305/13-SE	MALE	NR	0.19 S/CO	R	Neg	418.38 mIU/mL	NR	0.43 S/CO	6 - 10 y	Pos	Neg	Yes	No	No	No					No
HEP B 101	CVI00307/13-SE	FEMALE	NR	0.24 S/CO	R	Neg	222.62 mIU/mL	NR	0.58 S/CO	1 - 5 y	Pos	Neg	Yes	No	No	No					No
HEP B 102	CVI00310/13-SE	FEMALE	NR	0.21 S/CO	R	Neg	35.09 mIU/mL	NR	0.38 S/CO	11 - 14 y	Pos	Neg	Yes	No	No	No					No
HEP B 103	CVI00321/13-SE	MALE	NR	0.35 S/CO	NR	Neg	1.16 mIU/mL	NR	0.46 S/CO	6 - 10 y	Neg	Neg	No	No	Yes	No					No
HEP B 104	CVI00324/13-SE	MALE	NR	0.23 S/CO	R	Neg	13.74 mIU/mL	NR	0.90 S/CO	1 - 5 y	Pos	Neg	Yes	No	No	No					No
HEP B 105	CVI00325/13-SE	FEMALE	NR	0.24 S/CO	NR	Neg	0.00 mIU/mL	NR	0.54 S/CO	1 - 5 y	Neg	Neg	No	No	Yes	No					No
HEP B 106	CVI00326/13-SE	MALE	NR	0.67 S/CO	R	Neg	908.42 mIU/mL	NR	0.53 S/CO	1 - 5 y	Pos	Neg	Yes	No	No	No					No
HEP B 107	CVI00329/13-SE	MALE	NR	0.22 S/CO	R	Neg	> 1000.00 mIU/mL	NR	0.53 S/CO	6 - 10 y	Pos	Neg	Yes	No	No	No					No
HEP B 108	CVI00331/13-SE	FEMALE	NR	0.27 S/CO	R	Neg	274.50 mIU/mL	NR	0.75 S/CO	0 - 11m	Pos	Neg	Yes	No	No	No					No
HEP B 109	CVI00332/13-SE	MALE	NR	0.23 S/CO	R	Neg	198.85 mIU/mL	NR	0.83 S/CO	1 - 5 y	Pos	Neg	Yes	No	No	No					No
HEP B 110	CVI00336/13-SE	MALE	NR	0.27 S/CO	NR	Neg	8.35 mIU/mL	NR	0.47 S/CO	6 - 10 y	neg	Neg	No	No	Yes	No					No
HEP B 111	CVI00337/13-SE	MALE	NR	0.19 S/CO	R	Neg	31.04 mIU/mL	NR	0.59 S/CO	6 - 10 y	Pos	Neg	Yes	No	No	No					No
HEP B 112	CVI00338/13-SE	MALE	NR	0.27 S/CO	R	Neg	14.89 mIU/mL	NR	0.63 S/CO	1 - 5 y	Pos	Neg	Yes	No	No	No					No
HEP B 113	CVI00346/13-SE	FEMALE	NR	0.27 S/CO	R	Neg	29.10 mIU/mL	NR	0.29 S/CO	1 - 5 y	Pos	Neg	Yes	No	No	No					No
HEP B 114	CVI00350/13-SE	FEMALE	NR	0.22 S/CO	R	Neg	92.18 mIU/mL	NR	0.39 S/CO	1 - 5 y	Pos	Neg	Yes	No	No	No					No
HEP B 115	CVI00352/13-SE	MALE	NR	0.25 S/CO	R	Neg	12.24 mIU/mL	NR	0.47 S/CO	1 - 5 y	Pos	Neg	Yes	No	No	No					No
HEP B 116	CVI00353/13-SE	MALE	NR	0.25 S/CO	R	Neg	11.81 mIU/mL	NR	0.56 S/CO	1 - 5 y	Pos	Neg	Yes	No	No	No					No
HEP B 117	CVI00355/13-SE	FEMALE	NR	0.27 S/CO	R	Neg	42.65 mIU/mL	NR	0.21 S/CO	1 - 5 y	Pos	Neg	Yes	No	No	No					No
HEP B 118	CVI00356/13-SE	MALE	NR	0.20 S/CO	R	Neg	41.26 mIU/mL	NR	0.45 S/CO	6 - 10 y	Pos	Neg	Yes	No	No	No					No
HEP B 119	CVI00357/13-SE	FEMALE	NR	0.30 S/CO	R	Neg	781.78 mIU/mL	NR	0.72 S/CO	0 - 11m	Pos	Neg	Yes	No	No	No					No
HEP B 120	CVI00359/13-SE	FEMALE	NR	0.35 S/CO	NR	Neg	0.44 mIU/mL	NR	0.74 S/CO	11 - 14 y	Neg	Neg	No	No	Yes	No					No
HEP B 121	CVI00371/13-SE	MALE	NR	0.23 S/CO	R	Neg	59.18 mIU/mL	NR	0.97 S/CO	11 - 14 y	Pos	Neg	Yes	No	No	No					No
HEP B 122	CVI00374/13-SE	FEMALE	NR	0.22 S/CO	R	Neg	88.65 mIU/mL	NR	0.29 S/CO	6 - 10 y	Pos	Neg	Yes	No	No	No					No
HEP B 123	CVI00376/13-SE	FEMALE	NR	0.19 S/CO	NR	Neg	0.00 mIU/mL	R	1.16 S/CO	11 - 14 y	Neg	Pos	No	Yes	No	No	1.84	NR	0.297	NR	Yes
HEP B 124	CVI00378/13-SE	MALE	NR	0.20 S/CO	R	Neg	30.46 mIU/mL	NR	0.66 S/CO	1 - 5 y	Pos	Neg	Yes	No	No	No					No
HEP B 125	CVI00380/13-SE	MALE	NR	0.24 S/CO	R	Neg	23.41 mIU/mL	NR	0.56 S/CO	6 - 10 y	Pos	Neg	Yes	No	No	No					No
HEP B 126	CVI00382/13-SE	FEMALE	NR	0.20 S/CO	R	Neg	160.33 mIU/mL	NR	0.63 S/CO	6 - 10 y	Pos	Neg	Yes	No	No	No					No
HEP B 127	CVI00383/13-SE	FEMALE	NR	0.29 S/CO	R	Neg	85.33 mIU/mL	NR	0.18 S/CO	6 - 10 y	Pos	Neg	Yes	No	No	No					No
HEP B 128	CVI00384/13-SE	FEMALE	NR	0.27 S/CO	NR	Neg	3.99 mIU/mL	NR	0.30 S/CO	1 - 5 y	neg	Neg	No	No	Yes	No					No
HEP B 129	CVI00385/13-SE	MALE	NR	0.18 S/CO	R	Neg	824.10 mIU/mL	NR	0.34 S/CO	1 - 5 y	Pos	Neg	Yes	No	No	No					No
HEP B 130	CVI00386/13-SE	MALE	NR	0.22 S/CO	R	Neg	102.09 mIU/mL	NR	0.42 S/CO	1 - 5 y	Pos	Neg	Yes	No	No	No					No
HEP B 131	CVI00387/13-SE	MALE	NR	0.21 S/CO	R	Neg	27.82 mIU/mL	NR	0.25 S/CO	6 - 10 y	Pos	Neg	Yes	No	No	No					No
HEP B 132	CVI00388/13-SE	MALE	NR	0.23 S/CO	R	Neg	220.95 mIU/mL	NR	0.58 S/CO	1 - 5 y	Pos	Neg	Yes	No	No	No					No
HEP B 133	CVI00390/13-SE	FEMALE	NR	0.33 S/CO	R	Neg	26.38 mIU/mL	NR	0.57 S/CO	1 - 5 y	Pos	Neg	Yes	No	No	No					No
HEP B 134	CVI00394/13-SE	MALE	NR	0.20 S/CO	R	Neg	55.59 mIU/mL	NR	0.78 S/CO	6 - 10 y	Pos	Neg	Yes	No	No	No					No
HEP B 135	CVI00397/13-SE	FEMALE	NR	0.18 S/CO	NR	Neg	3.86 mIU/mL	NR	0.12 S/CO	11 - 14 y	neg	Neg	No	No	yes	No					No
HEP B 136	CVI00401/13-SE	MALE	NR	0.25 S/CO	NR	Neg	3.10 mIU/mL	R	2.19 S/CO	6 - 10 y	neg	Pos	No	Yes	No	No	1.89	NR	0.306	NR	Yes
HEP B 137	CVI00403/13-SE	FEMALE	NR	0.21 S/CO	R	Neg	283.97 mIU/mL	NR	0.46 S/CO	6 - 10 y	Pos	Neg	Yes	No	No	No					No
HEP B 138	CVI00404/13-SE	FEMALE	NR	0.22 S/CO	R	Neg	33.22 mIU/mL	NR	0.90 S/CO	6 - 10 y	Pos	Neg	Yes	No	No	No					No
HEP B 139	CVI00406/13-SE	MALE	NR	0.26 S/CO	R	Neg	140.17 mIU/mL	R	1.10 S/CO	1 - 5 y	Pos	Pos	No	Yes	No	No	1.95	NR	0.308	NR	Yes
HEP B 140	CVI00415/13-SE	MALE	NR	0.16 S/CO	NR	Neg	0.00 mIU/mL	NR	0.63 S/CO	6 - 10 y	Neg	Neg	No	No	Yes	No					No
HEP B 141	CVI00416/13-SE	MALE	NR	0.20 S/CO	R	Neg	32.17 mIU/mL	NR	0.47 S/CO	1 - 5 y	Pos	Neg	Yes	No	No	No					No
HEP B 142	CVI00417/13-SE	MALE	NR	0.32 S/CO	R	Neg	258.17 mIU/mL	NR	0.56 S/CO	1 - 5 y	Pos	Neg	Yes	No	No	No					No
HEP B 143	CVI00419/13-SE	FEMALE	NR	0.24 S/CO	R	Neg	88.36 mIU/mL	NR	0.65 S/CO	1 - 5 y	Pos	Neg	Yes	No	No	No					No
HEP B 144	CVI00420/13-SE	FEMALE	NR	0.22 S/CO	R	Neg	151.70 mIU/mL	NR	0.73 S/CO	6 - 10 y	Pos	Neg	Yes	No	No	No					No
HEP B 145	CVI00425/13-SE	FEMALE	NR	0.18 S/CO	R	Neg	60.28 mIU/mL	NR	0.82 S/CO	6 - 10 y	Pos	Neg	Yes	No	No	No					No
HEP B 146	CVI00426/13-SE	FEMALE	NR	0.47 S/CO	R	Neg	31.20 mIU/mL	NR	0.69 S/CO	6 - 10 y	Pos	Neg	Yes	No	No	No					No
HEP B 147	CVI00433/13-SE	FEMALE	NR	0.27 S/CO	R	Neg	29.45 mIU/mL	NR	0.51 S/CO	1 - 5 y	Pos	Neg	Yes	No	No	No					No
HEP B 148	CVI00434/13-SE	MALE	NR	0.22 S/CO	NR	Neg	0.00 mIU/mL	NR	0.51 S/CO	6 - 10 y	Neg	Neg	No	No	Yes	No					No
HEP B 149	CVI00435/13-SE	FEMALE	NR	0.25 S/CO	R	Neg	> 1000.00 mIU/mL	NR	0.33 S/CO	1 - 5 y	Pos	Neg	Yes	No	No	No					No
HEP B 150	CVI00438/13-SE	MALE	NR	0.22 S/CO	R	Neg	87.49 mIU/mL	NR	0.54 S/CO	1 - 5 y	Pos	Neg	Yes	No	No	No					No
HEP B 151	CVI00441/13-SE	FEMALE	NR	0.34 S/CO	NR	Neg	3.87 mIU/mL	NR	0.92 S/CO	6 - 10 y	neg	Neg	No	No	Yes	No					No
HEP B 152	CVI00444/13-SE	FEMALE	NR	0.23 S/CO	R	Neg	111.60 mIU/mL	NR	0.46 S/CO	1 - 5 y	Pos	Neg	Yes	No	No	No					No
HEP B 153	CVI00446/13-SE	FEMALE	NR	0.24 S/CO	R	Neg	29.86 mIU/mL	NR	0.33 S/CO	1 - 5 y	Pos	Neg	Yes	No	No	No					No
HEP B 154	CVI00447/13-SE	MALE	NR	0.29 S/CO	NR	Neg	9.87 mIU/mL	NR	0.94 S/CO	6 - 10 y	neg	Neg	No	No	Yes	No					No
HEP B 155	CVI00449/13-SE	MALE	NR	0.34 S/CO	R	Neg	84.42 mIU/mL	NR	0.36 S/CO	1 - 5 y	Pos	Neg	Yes	No	No	No					No
HEP B 156	CVI00450/13-SE	MALE	NR	0.38 S/CO	R	Neg	19.44 mIU/mL	NR	0.39 S/CO	1 - 5 y	Pos	Neg	Yes	No	No	No					No
HEP B 157	CVI00451/13-SE	MALE	NR	0.75 S/CO	R	Neg	45.26 mIU/mL	NR	0.36 S/CO	1 - 5 y	Pos	Neg	Yes	No	No	No					No
HEP B 158	CVI00452/13-SE	FEMALE	NR	0.25 S/CO	R	Neg	> 1000.00 mIU/mL	NR	0.50 S/CO	1 - 5 y	Pos	Neg	Yes	No	No	No					No
HEP B 159	CVI00460/13-SE	MALE	NR	0.51 S/CO	R	Neg	199.24 mIU/mL	NR	0.77 S/CO	1 - 5 y	Pos	Neg	Yes	No	No	No					No
HEP B 160	CVI00462/13-SE	MALE	NR	0.30 S/CO	R	Neg	472.89 mIU/mL	NR	0.26 S/CO	6 - 10 y	Pos	Neg	Yes	No	No	No					No
HEP B 161	CVI00463/13-SE	MALE	NR	0.25 S/CO	R	Neg	14.46 mIU/mL	NR	0.93 S/CO	6 - 10 y	Pos	Neg	Yes	No	No	No					No
HEP B 162	CVI00464/13-SE	MALE	NR	0.24 S/CO	NR	Neg	5.38 mIU/mL	NR	0.48 S/CO	1 - 5 y	neg	Neg	No	No	Yes	No					No
HEP B 163	CVI00470/13-SE	MALE	NR	0.25 S/CO	R	Neg	124.76 mIU/mL	NR	0.73 S/CO	1 - 5 y	Pos	Neg	Yes	No	No	No					No
HEP B 164	CVI00471/13-SE	MALE	NR	0.25 S/CO	R	Neg	22.68 mIU/mL	NR	0.42 S/CO	1 - 5 y	Pos	Neg	Yes	No	No	No					No
HEP B 165	CVI00472/13-SE	FEMALE	NR	0.25 S/CO	R	Neg	27.50 mIU/mL	NR	0.53 S/CO	1 - 5 y	Pos	Neg	Yes	No	No	No					No
HEP B 166	CVI00473/13-SE	MALE	NR	0.31 S/CO	NR	Neg	1.58 mIU/mL	NR	0.47 S/CO	1 - 5 y	Neg	Neg	No	No	Yes	No					No
HEP B 167	CVI00475/13-SE	FEMALE	NR	0.26 S/CO	R	Neg	18.25 mIU/mL	NR	0.25 S/CO	1 - 5 y	Pos	Neg	Yes	No	No	No					No
HEP B 168	CVI00476/13-SE	MALE	NR	0.25 S/CO	R	Neg	455.11 mIU/mL	NR	0.60 S/CO	1 - 5 y	Pos	Neg	Yes	No	No	No					No
HEP B 169	CVI00477/13-SE	FEMALE	NR	0.21 S/CO	NR	Neg	0.00 mIU/mL	NR	0.52 S/CO	1 - 5 y	Neg	Neg	No	No	Yes	No					No
HEP B 170	CVI00478/13-SE	MALE	NR	0.17 S/CO	NR	Neg	2.17 mIU/mL	NR	0.30 S/CO	1 - 5 y	Neg	Neg	No	No	Yes	No					No
HEP B 171	CVI00481/13-SE	FEMALE	NR	0.25 S/CO	R	Neg	654.36 mIU/mL	NR	0.44 S/CO	1 - 5 y	Pos	Neg	Yes	No	No	No					No
HEP B 172	CVI00482/13-SE	FEMALE	NR	0.25 S/CO	R	Neg	51.73 mIU/mL	NR	0.38 S/CO	1 - 5 y	Pos	Neg	Yes	No	No	No					No
HEP B 173	CVI00483/13-SE	MALE	NR	0.26 S/CO	R	Neg	86.38 mIU/mL	NR	0.48 S/CO	6 - 10 y	Pos	Neg	Yes	No	No	No					No
HEP B 174	CVI00484/13-SE	MALE	NR	0.24 S/CO	R	Neg	121.84 mIU/mL	NR	0.57 S/CO	6 - 10 y	Pos	Neg	Yes	No	No	No					No
HEP B 175	CVI00485/13-SE	MALE	NR	0.24 S/CO	R	Neg	23.63 mIU/mL	NR	0.65 S/CO	1 - 5 y	Pos	Neg	Yes	No	No	No					No
HEP B 176	CVI00487/13-SE	FEMALE	NR	0.23 S/CO	R	Neg	18.15 mIU/mL	NR	0.67 S/CO	1 - 5 y	Pos	Neg	Yes	No	No	No					No
HEP B 177	CVI00490/13-SE	MALE	NR	0.24 S/CO	NR	Neg	6.27 mIU/mL	NR	0.55 S/CO	6 - 10 y	neg	Neg	No	No	Yes	No					No
HEP B 178	CVI00492/13-SE	FEMALE	NR	0.20 S/CO	R	Neg	88.76 mIU/mL	NR	0.38 S/CO	1 - 5 y	Pos	Neg	Yes	No	No	No					No
HEP B 179	CVI00495/13-SE	MALE	NR	0.31 S/CO	R	Neg	33.57 mIU/mL	NR	0.41 S/CO	1 - 5 y	Pos	Neg	Yes	No	No	No					No
HEP B 180	CVI00533/13-SE	MALE	NR	0.32 S/CO	R	Neg	12.25 mIU/mL	NR	0.99 S/CO	6 - 10 y	Pos	Neg	Yes	No	No	No					No
HEP B 181	CVI00534/13-SE	FEMALE	NR	0.25 S/CO	R	Neg	726.10 mIU/mL	NR	0.64 S/CO	0 - 11m	Pos	Neg	Yes	No	No	No					No
HEP B 182	CVI00536/13-SE	FEMALE	NR	0.23 S/CO	R	Neg	41.59 mIU/mL	NR	0.52 S/CO	6 - 10 y	Pos	Neg	Yes	No	No	No					No
HEP B 183	CVI00539/13-SE	MALE	NR	0.24 S/CO	R	Neg	23.72 mIU/mL	NR	0.23 S/CO	1 - 5 y	Pos	Neg	Yes	No	No	No					No
HEP B 184	CVI00542/13-SE	FEMALE	NR	0.36 S/CO	R	Neg	28.12 mIU/mL	NR	0.51 S/CO	11 - 14 y	Pos	Neg	Yes	No	No	No					No
HEP B 185	CVI00543/13-SE	FEMALE	NR	0.31 S/CO	NR	Neg	2.73 mIU/mL	NR	0.19 S/CO	1 - 5 y	neg	Neg	No	No	Yes	No					No
HEP B 186	CVI00544/13-SE	MALE	NR	0.21 S/CO	NR	Neg	1.50 mIU/mL	NR	0.31 S/CO	1 - 5 y	Neg	Neg	No	No	Yes	No					No
HEP B 187	CVI00545/13-SE	MALE	NR	0.26 S/CO	R	Neg	83.81 mIU/mL	NR	0.47 S/CO	1 - 5 y	Pos	Neg	Yes	No	No	No					No
HEP B 188	CVI00547/13-SE	FEMALE	NR	0.19 S/CO	NR	Neg	0.44 mIU/mL	NR	0.36 S/CO	6 - 10 y	Neg	Neg	No	No	Yes	No					No
HEP B 189	CVI00548/13-SE	FEMALE	NR	0.28 S/CO	R	Neg	19.02 mIU/mL	NR	0.26 S/CO	6 - 10 y	Pos	Neg	Yes	No	No	No					No
HEP B 190	CVI00549/13-SE	FEMALE	NR	0.29 S/CO	NR	Neg	0.62 mIU/mL	NR	0.46 S/CO	1 - 5 y	Neg	Neg	No	No	Yes	No					No
HEP B 191	CVI00550/13-SE	FEMALE	NR	0.28 S/CO	R	Neg	277.23 mIU/mL	NR	0.52 S/CO	1 - 5 y	Pos	Neg	Yes	No	No	No					No
HEP B 192	CVI00552/13-SE	MALE	NR	0.28 S/CO	R	Neg	51.93 mIU/mL	NR	0.71 S/CO	6 - 10 y	Pos	Neg	Yes	No	No	No					No
HEP B 193	CVI00553/13-SE	MALE	NR	0.22 S/CO	R	Neg	14.61 mIU/mL	NR	0.80 S/CO	11 - 14 y	Pos	Neg	Yes	No	No	No					No
HEP B 194	CVI00554/13-SE	MALE	NR	0.17 S/CO	R	Neg	105.95 mIU/mL	NR	0.88 S/CO	1 - 5 y	Pos	Neg	Yes	No	No	No					No
HEP B 195	CVI00555/13-SE	MALE	NR	0.23 S/CO	R	Neg	428.63 mIU/mL	NR	0.21 S/CO	1 - 5 y	Pos	Neg	Yes	No	No	No					No
HEP B 196	CVI00568/13-SE	FEMALE	NR	0.30 S/CO	R	Neg	113.92 mIU/mL	NR	0.29 S/CO	1 - 5 y	Pos	Neg	Yes	No	No	No					No
HEP B 197	CVI00569/13-SE	MALE	NR	0.37 S/CO	R	Neg	121.80 mIU/mL	NR	0.32 S/CO	1 - 5 y	Pos	Neg	Yes	No	No	No					No
HEP B 198	CVI00570/13-SE	FEMALE	NR	0.25 S/CO	R	Neg	137.02 mIU/mL	NR	0.60 S/CO	6 - 10 y	Pos	Neg	Yes	No	No	No					No
HEP B 199	CVI00571/13-SE	MALE	NR	0.34 S/CO	R	Neg	> 1000.00 mIU/mL	NR	0.30 S/CO	1 - 5 y	Pos	Neg	Yes	No	No	No					No
HEP B 200	CVI00572/13-SE	MALE	NR	0.38 S/CO	R	Neg	52.89 mIU/mL	NR	0.42 S/CO	6 - 10 y	Pos	Neg	Yes	No	No	No					No
HEP B 201	CVI00573/13-SE	FEMALE	NR	0.38 S/CO	R	Neg	> 1000.00 mIU/mL	R	1.35 S/CO	0 - 11m	Pos	Pos	No	Yes	No	No	2.08	NR	0.313	NR	Yes
HEP B 202	CVI00576/13-SE	MALE	NR	0.24 S/CO	R	Neg	50.01 mIU/mL	NR	0.22 S/CO	6 - 10 y	Pos	Neg	Yes	No	No	No					No
HEP B 203	CVI00579/13-SE	MALE	NR	0.26 S/CO	NR	Neg	0.00 mIU/mL	NR	0.24 S/CO	1 - 5 y	Neg	Neg	No	No	Yes	No					No
HEP B 204	CVI00581/13-SE	FEMALE	NR	0.27 S/CO	NR	Neg	3.76 mIU/mL	NR	0.44 S/CO	1 - 5 y	Neg	Neg	No	No	Yes	No					No
HEP B 205	CVI00582/13-SE	MALE	NR	0.34 S/CO	R	Neg	> 1000.00 mIU/mL	NR	0.36 S/CO	1 - 5 y	Pos	Neg	Yes	No	No	No					No
HEP B 206	CVI00583/13-SE	FEMALE	NR	0.57 S/CO	R	Neg	212.52 mIU/mL	NR	0.59 S/CO	1 - 5 y	Pos	Neg	Yes	No	No	No					No
HEP B 207	CVI00590/13-SE	MALE	NR	0.31 S/CO	R	Neg	14.82 mIU/mL	NR	0.64 S/CO	1 - 5 y	Pos	Neg	Yes	No	No	No					No
HEP B 208	CVI00591/13-SE	FEMALE	NR	0.20 S/CO	R	Neg	11.67 mIU/mL	NR	0.85 S/CO	1 - 5 y	Pos	Neg	Yes	No	No	No					No
HEP B 209	CVI00597/13-SE	MALE	NR	0.18 S/CO	R	Neg	166.43 mIU/mL	NR	0.92 S/CO	1 - 5 y	Pos	Neg	Yes	No	No	No					No
HEP B 210	CVI00599/13-SE	MALE	NR	0.21 S/CO	NR	Neg	2.94 mIU/mL	NR	0.32 S/CO	1 - 5 y	neg	Neg	No	No	Yes	No					No
HEP B 211	CVI00604/13-SE	FEMALE	NR	0.24 S/CO	R	Neg	197.63 mIU/mL	NR	0.61 S/CO	1 - 5 y	Pos	Neg	Yes	No	No	No					No
HEP B 212	CVI00636/13-SE	MALE	NR	0.22 S/CO	R	Neg	220.92 mIU/mL	NR	0.41 S/CO	1 - 5 y	Pos	Neg	Yes	No	No	No					No
HEP B 213	CVI00637/13-SE	FEMALE	NR	0.23 S/CO	R	Neg	13.72 mIU/mL	NR	0.51 S/CO	6 - 10 y	Pos	Neg	Yes	No	No	No					No
HEP B 214	CVI00644/13-SE	FEMALE	NR	0.67 S/CO	R	Neg	95.94 mIU/mL	NR	0.44 S/CO	1 - 5 y	Pos	Neg	Yes	No	No	No					No
HEP B 215	CVI00647/13-SE	MALE	NR	0.26 S/CO	NR	Neg	7.28 mIU/mL	NR	0.35 S/CO	1 - 5 y	neg	Neg	No	No	Yes	No					No
HEP B 216	CVI00649/13-SE	MALE	NR	0.22 S/CO	R	Neg	63.37 mIU/mL	NR	0.48 S/CO	1 - 5 y	Pos	Neg	Yes	No	No	No					No
HEP B 217	CVI00650/13-SE	FEMALE	NR	0.20 S/CO	NR	Neg	4.05 mIU/mL	NR	0.55 S/CO	6 - 10 y	neg	Neg	No	No	Yes	No					No
HEP B 218	CVI00651/13-SE	MALE	NR	0.19 S/CO	R	Neg	724.86 mIU/mL	NR	0.55 S/CO	1 - 5 y	Pos	Neg	Yes	No	No	No					No
HEP B 219	CVI00656/13-SE	MALE	NR	0.25 S/CO	R	Neg	11.53 mIU/mL	NR	0.47 S/CO	6 - 10 y	Pos	Neg	Yes	No	No	No					No
HEP B 220	CVI00657/13-SE	MALE	NR	0.18 S/CO	R	Neg	12.12 mIU/mL	NR	0.76 S/CO	1 - 5 y	Pos	Neg	Yes	No	No	No					No
HEP B 221	CVI00660/13-SE	MALE	NR	0.24 S/CO	R	Neg	12.47 mIU/mL	NR	0.95 S/CO	1 - 5 y	Pos	Neg	Yes	No	No	No					No
HEP B 222	CVI00668/13-SE	FEMALE	NR	0.36 S/CO	NR	Neg	5.39 mIU/mL	NR	0.55 S/CO	6 - 10 y	neg	Neg	No	No	Yes	No					No
HEP B 223	CVI00669/13-SE	FEMALE	NR	0.18 S/CO	NR	Neg	8.61 mIU/mL	NR	0.69 S/CO	1 - 5 y	neg	Neg	No	No	Yes	No					No
HEP B 224	CVI00671/13-SE	MALE	NR	0.18 S/CO	R	Neg	161.49 mIU/mL	NR	0.43 S/CO	1 - 5 y	Pos	Neg	Yes	No	No	No					No
HEP B 225	CVI00673/13-SE	FEMALE	NR	0.23 S/CO	NR	Neg	1.44 mIU/mL	NR	0.54 S/CO	11 - 14 y	Neg	Neg	No	No	Yes	No					No
HEP B 226	CVI00675/13-SE	FEMALE	NR	0.22 S/CO	NR	Neg	0.00 mIU/mL	NR	0.53 S/CO	6 - 10 y	Neg	Neg	No	No	Yes	No					No
HEP B 227	CVI00676/13-SE	MALE	NR	0.27 S/CO	NR	Neg	6.65 mIU/mL	NR	0.13 S/CO	6 - 10 y	Neg	Neg	No	No	Yes	No					No
HEP B 228	CVI00681/13-SE	FEMALE	NR	0.22 S/CO	NR	Neg	1.58 mIU/mL	NR	0.19 S/CO	1 - 5 y	Neg	Neg	No	No	Yes	No					No
HEP B 229	CVI00685/13-SE	FEMALE	NR	0.26 S/CO	R	Neg	53.06 mIU/mL	NR	0.53 S/CO	6 - 10 y	Pos	Neg	Yes	No	No	No					No
HEP B 230	CVI00690/13-SE	MALE	NR	0.24 S/CO	NR	Neg	2.04 mIU/mL	NR	0.25 S/CO	0 - 11m	neg	Neg	No	No	Yes	No					No
HEP B 232	CVI00695/13-SE	MALE	NR	0.24 S/CO	R	Neg	724.27 mIU/mL	NR	0.18 S/CO	1 - 5 y	Pos	Neg	Yes	No	No	No					No
HEP B 233	CVI00703/13-SE	MALE	NR	0.25 S/CO	NR	Neg	9.98 mIU/mL	NR	0.32 S/CO	6 - 10 y	neg	Neg	No	No	Yes	No					No
HEP B 234	CVI00704/13-SE	MALE	NR	0.20 S/CO	R	Neg	19.51 mIU/mL	NR	0.26 S/CO	1 - 5 y	Pos	Neg	Yes	No	No	No					No
HEP B 236	CVI00707/13-SE	MALE	NR	0.23 S/CO	R	Neg	107.42 mIU/mL	NR	0.35 S/CO	1 - 5 y	Pos	Neg	Yes	No	No	No					No
HEP B 237	CVI00713/13-SE	MALE	NR	0.18 S/CO	R	Neg	76.38 mIU/mL	NR	0.26 S/CO	1 - 5 y	Pos	Neg	Yes	No	No	No					No
HEP B 238	CVI00721/13-SE	FEMALE	NR	0.21 S/CO	R	Neg	217.54 mIU/mL	NR	0.69 S/CO	1 - 5 y	Pos	Neg	Yes	No	No	No					No
HEP B 239	CVI00723/13-SE	FEMALE	NR	0.23 S/CO	NR	Neg	4.83 mIU/mL	NR	0.35 S/CO	1 - 5 y	neg	Neg	No	No	Yes	No					No
HEP B 240	CVI00724/13-SE	FEMALE	NR	0.15 S/CO	R	Neg	124.99 mIU/mL	NR	0.89 S/CO	1 - 5 y	Pos	Neg	Yes	No	No	No					No
HEP B 241	CVI00732/13-SE	FEMALE	NR	0.30 S/CO	R	Neg	272.56 mIU/mL	NR	0.98 S/CO	1 - 5 y	Pos	Neg	Yes	No	No	No					No
HEP B 242	CVI00733/13-SE	MALE	NR	0.18 S/CO	NR	Neg	3.63 mIU/mL	NR	0.42 S/CO	1 - 5 y	neg	Neg	No	No	Yes	No					No
HEP B 243	CVI00735/13-SE	MALE	NR	0.26 S/CO	NR	Neg	0.00 mIU/mL	NR	0.29 S/CO	6 - 10 y	Neg	Neg	No	No	Yes	No					No
HEP B 244	CVI00750/13-SE	MALE	NR	0.38 S/CO	NR	Neg	0.00 mIU/mL	R	1.45 S/CO	6 - 10 y	Neg	Pos	No	Yes	No	No	1.62	NR	0.294	NR	Yes
HEP B 245	CVI00752/13-SE	FEMALE	NR	0.27 S/CO	R	Neg	183.95 mIU/mL	NR	0.66 S/CO	1 - 5 y	Pos	Neg	Yes	No	No	No					No
HEP B 246	CVI00757/13-SE	FEMALE	NR	0.23 S/CO	R	Neg	20.11 mIU/mL	NR	0.39 S/CO	6 - 10 y	Pos	Neg	Yes	No	No	No					No
HEP B 247	CVI00758/13-SE	FEMALE	NR	0.22 S/CO	NR	Neg	0.00 mIU/mL	NR	0.62 S/CO	11 - 14 y	Neg	Neg	No	No	Yes	No					No
HEP B 248	CVI00761/13-SE	MALE	NR	0.24 S/CO	R	Neg	60.36 mIU/mL	NR	0.29 S/CO	6 - 10 y	Pos	Neg	Yes	No	No	No					No
HEP B 249	CVI00763/13-SE	MALE	NR	0.20 S/CO	R	Neg	85.57 mIU/mL	NR	0.34 S/CO	6 - 10 y	Pos	Neg	Yes	No	No	No					No
HEP B 250	CVI00766/13-SE	MALE	NR	0.23 S/CO	R	Neg	67.91 mIU/mL	NR	0.64 S/CO	1 - 5 y	Pos	Neg	Yes	No	No	No					No
HEP B 251	CVI00769/13-SE	FEMALE	NR	0.21 S/CO	R	Neg	124.05 mIU/mL	NR	0.53 S/CO	1 - 5 y	Pos	Neg	Yes	No	No	No					No
HEP B 252	CVI00771/13-SE	MALE	NR	0.20 S/CO	NR	Neg	3.54 mIU/mL	NR	0.42 S/CO	6 - 10 y	neg	Neg	No	No	Yes	No					No
HEP B 253	CVI00772/13-SE	MALE	NR	0.24 S/CO	NR	Neg	9.01 mIU/mL	NR	0.30 S/CO	6 - 10 y	neg	Neg	No	No	Yes	No					No
HEP B 254	CVI00776/13-SE	MALE	NR	0.30 S/CO	NR	Neg	3.45 mIU/mL	NR	0.70 S/CO	11 - 14 y	neg	Neg	No	No	Yes	No					No
HEP B 255	CVI00780/13-SE	MALE	NR	0.29 S/CO	NR	Neg	0.00 mIU/mL	R	5.96 S/CO	1 - 5 y	Neg	Pos	No	Yes	No	No	insuff				Yes
HEP B 256	CVI00782/13-SE	MALE	NR	0.32 S/CO	R	Neg	48.43 mIU/mL	NR	0.31 S/CO	1 - 5 y	Pos	Neg	Yes	No	No	No					No
HEP B 257	CVI00784/13-SE	MALE	NR	0.22 S/CO	R	Neg	167.00 mIU/mL	NR	0.22 S/CO	11 - 14 y	Pos	Neg	Yes	No	No	No					No
HEP B 258	CVI00786/13-SE	FEMALE	NR	0.29 S/CO	NR	Neg	5.65 mIU/mL	NR	0.37 S/CO	6 - 10 y	neg	Neg	No	No	Yes	No					No
HEP B 259	CVI00788/13-SE	MALE	NR	0.95 S/CO	R	Neg	60.75 mIU/mL	NR	0.31 S/CO	1 - 5 y	Pos	Neg	Yes	No	No	No					No
HEP B 260	CVI00791/13-SE	FEMALE	NR	0.19 S/CO	R	Neg	34.73 mIU/mL	NR	0.64 S/CO	1 - 5 y	Pos	Neg	Yes	No	No	No					No
HEP B 261	CVI00793/13-SE	MALE	NR	0.29 S/CO	NR	Neg	0.57 mIU/mL	NR	0.48 S/CO	1 - 5 y	Neg	Neg	No	No	Yes	No					No
HEP B 262	CVI00795/13-SE	FEMALE	NR	0.24 S/CO	NR	Neg	0.00 mIU/mL	NR	0.64 S/CO	6 - 10 y	Neg	Neg	No	No	Yes	No					No
HEP B 263	CVI00798/13-SE	FEMALE	NR	0.19 S/CO	NR	Neg	0.48 mIU/mL	R	1.60 S/CO	6 - 10 y	Neg	Pos	No	Yes	No	No	1.92	NR	0.314	NR	Yes
HEP B 264	CVI00799/13-SE	MALE	NR	0.27 S/CO	NR	Neg	1.54 mIU/mL	NR	0.14 S/CO	6 - 10 y	Neg	Neg	No	No	Yes	No					No
HEP B 265	CVI00800/13-SE	FEMALE	NR	0.18 S/CO	R	Neg	31.69 mIU/mL	NR	0.63 S/CO	1 - 5 y	Pos	Neg	Yes	No	No	No					No
HEP B 266	CVI00805/13-SE	FEMALE	NR	0.29 S/CO	R	Neg	263.98 mIU/mL	NR	0.13 S/CO	1 - 5 y	Pos	Neg	Yes	No	No	No					No
HEP B 267	CVI00807/13-SE	MALE	NR	0.19 S/CO	R	Neg	155.68 mIU/mL	NR	0.29 S/CO	6 - 10 y	Pos	Neg	Yes	No	No	No					No
HEP B 268	CVI00808/13-SE	FEMALE	NR	0.18 S/CO	NR	Neg	0.05 mIU/mL	NR	0.42 S/CO	6 - 10 y	Neg	Neg	No	No	Yes	No					No
HEP B 269	CVI00810/13-SE	MALE	NR	0.24 S/CO	R	Neg	71.49 mIU/mL	NR	0.19 S/CO	1 - 5 y	Pos	Neg	Yes	No	No	No					No
HEP B 270	CVI00811/13-SE	MALE	NR	0.21 S/CO	R	Neg	19.98 mIU/mL	NR	0.44 S/CO	6 - 10 y	Pos	Neg	Yes	No	No	No					No
HEP B 271	CVI00814/13-SE	MALE	NR	0.23 S/CO	R	Neg	49.31 mIU/mL	NR	0.62 S/CO	1 - 5 y	Pos	Neg	Yes	No	No	No					No
HEP B 272	CVI00816/13-SE	FEMALE	NR	0.39 S/CO	NR	Neg	0.00 mIU/mL	NR	0.64 S/CO	6 - 10 y	Neg	Neg	No	No	Yes	No					No
HEP B 273	CVI00817/13-SE	MALE	NR	0.25 S/CO	R	Neg	28.43 mIU/mL	NR	0.61 S/CO	1 - 5 y	Pos	Neg	Yes	No	No	No					No
HEP B 274	CVI00819/13-SE	FEMALE	NR	0.22 S/CO	NR	Neg	0.12 mIU/mL	NR	0.50 S/CO	11 - 14 y	Neg	Neg	No	No	Yes	No					No
HEP B 275	CVI00821/13-SE	FEMALE	NR	0.27 S/CO	R	Neg	535.86 mIU/mL	NR	0.42 S/CO	6 - 10 y	Pos	Neg	Yes	No	No	No					No
HEP B 276	CVI00822/13-SE	FEMALE	NR	0.24 S/CO	R	Neg	21.47 mIU/mL	NR	0.88 S/CO	1 - 5 y	Pos	Neg	Yes	No	No	No					No
HEP B 277	CVI00823/13-SE	FEMALE	NR	0.28 S/CO	NR	Neg	0.08 mIU/mL	NR	0.32 S/CO	6 - 10 y	Neg	Neg	No	No	Yes	No					No
HEP B 278	CVI00824/13-SE	FEMALE	NR	0.45 S/CO	R	Neg	546.72 mIU/mL	R	11.04 S/CO	6 - 10 y	Pos	Pos	No	Yes	No	No	0.02	R	0.308	NR	Yes
HEP B 279	CVI00825/13-SE	MALE	NR	0.24 S/CO	R	Neg	59.74 mIU/mL	NR	0.85 S/CO	1 - 5 y	Pos	Neg	Yes	No	No	No					No
HEP B 280	CVI00826/13-SE	FEMALE	NR	0.20 S/CO	NR	Neg	5.74 mIU/mL	NR	0.28 S/CO	1 - 5 y	neg	Neg	No	No	Yes	No					No
HEP B 281	CVI00827/13-SE	MALE	NR	0.16 S/CO	R	Neg	214.90 mIU/mL	NR	0.29 S/CO	1 - 5 y	Pos	Neg	Yes	No	No	No					No
HEP B 282	CVI00831/13-SE	MALE	NR	0.22 S/CO	NR	Neg	0.00 mIU/mL	NR	0.35 S/CO	6 - 10 y	Neg	Neg	No	No	Yes	No					No
HEP B 283	CVI00832/13-SE	FEMALE	NR	0.25 S/CO	R	Neg	11.60 mIU/mL	NR	0.67 S/CO	1 - 5 y	Pos	Neg	Yes	No	No	No					No
HEP B 284	CVI00834/13-SE	FEMALE	NR	0.23 S/CO	R	Neg	69.69 mIU/mL	NR	0.51 S/CO	1 - 5 y	Pos	Neg	Yes	No	No	No					No
HEP B 285	CVI00837/13-SE	MALE	NR	0.21 S/CO	NR	Neg	0.00 mIU/mL	NR	0.32 S/CO	11 - 14 y	Neg	Neg	No	No	Yes	No					No
HEP B 286	CVI00840/13-SE	FEMALE	NR	0.19 S/CO	R	Neg	208.60 mIU/mL	NR	0.73 S/CO	1 - 5 y	Pos	Neg	Yes	No	No	No					No
HEP B 287	CVI00841/13-SE	MALE	NR	0.21 S/CO	NR	Neg	3.80 mIU/mL	NR	0.22 S/CO	6 - 10 y	neg	Neg	No	No	Yes	No					No
HEP B 288	CVI00842/13-SE	FEMALE	NR	0.17 S/CO	R	Neg	54.37 mIU/mL	NR	0.37 S/CO	11 - 14 y	Pos	Neg	Yes	No	No	No					No
HEP B 289	CVI00851/13-SE	MALE	NR	0.19 S/CO	R	Neg	18.25 mIU/mL	NR	0.29 S/CO	6 - 10 y	Pos	Neg	Yes	No	No	No					No
HEP B 290	CVI00855/13-SE	MALE	NR	0.16 S/CO	R	Neg	40.39 mIU/mL	NR	0.55 S/CO	1 - 5 y	Pos	Neg	Yes	No	No	No					No
HEP B 291	CVI00856/13-SE	MALE	NR	0.21 S/CO	NR	Neg	6.52 mIU/mL	NR	0.74 S/CO	11 - 14 y	neg	Neg	No	No	Yes	No					No
HEP B 292	CVI00857/13-SE	MALE	NR	0.24 S/CO	NR	Neg	0.01 mIU/mL	NR	0.45 S/CO	6 - 10 y	Neg	Neg	No	No	Yes	No					No
HEP B 293	CVI00858/13-SE	MALE	NR	0.17 S/CO	R	Neg	12.20 mIU/mL	NR	0.31 S/CO	1 - 5 y	Pos	Neg	Yes	No	No	No					No
HEP B 294	CVI00859/13-SE	MALE	NR	0.23 S/CO	NR	Neg	0.00 mIU/mL	NR	0.27 S/CO	6 - 10 y	Neg	Neg	No	No	Yes	No					No
HEP B 295	CVI00865/13-SE	MALE	NR	0.20 S/CO	R	Neg	232.97 mIU/mL	NR	0.56 S/CO	1 - 5 y	Pos	Neg	Yes	No	No	No					No
HEP B 296	CVI00868/13-SE	MALE	NR	0.21 S/CO	R	Neg	137.56 mIU/mL	NR	0.75 S/CO	1 - 5 y	Pos	Neg	Yes	No	No	No					No
HEP B 297	CVI00870/13-SE	FEMALE	NR	0.29 S/CO	R	Neg	> 1000.00 mIU/mL	NR	0.73 S/CO	1 - 5 y	Pos	Neg	Yes	No	No	No					No
HEP B 298	CVI00871/13-SE	MALE	NR	0.33 S/CO	R	Neg	98.85 mIU/mL	NR	0.34 S/CO	6 - 10 y	Pos	Neg	Yes	No	No	No					No
HEP B 299	CVI00875/13-SE	MALE	NR	0.37 S/CO	R	Neg	10.49 mIU/mL	NR	0.32 S/CO	1 - 5 y	Pos	Neg	Yes	No	No	No					No
HEP B 300	CVI00876/13-SE	MALE	NR	0.22 S/CO	NR	Neg	0.00 mIU/mL	NR	0.13 S/CO	6 - 10 y	Neg	Neg	No	No	Yes	No					No
HEP B 301/15	CVI00886/13-SE	FEMALE	NR	0.26 S/CO	R	Neg	48.51 mIU/mL	NR	0.69 S/CO	1 - 5 y	Pos	Neg	Yes	No	No	No					No
HEP B 302/15	CVI00902/13-SE	FEMALE	NR	0.68 S/CO	R	Neg	35.32 mIU/mL	NR	0.31 S/CO	1 - 5 y	Pos	Neg	Yes	No	No	No					No
HEP B 303/15	CVI00904/13-SE	MALE	NR	0.18 S/CO	NR	Neg	6.76 mIU/mL	NR	0.42 S/CO	6 - 10 y	neg	Neg	No	No	Yes	No					No
HEP B 304/15	CVI00905/13-SE	FEMALE	NR	0.22 S/CO	R	Neg	12.64 mIU/mL	NR	0.50 S/CO	1 - 5 y	Pos	Neg	Yes	No	No	No					No
HEP B 305/15	CVI00906/13-SE	MALE	NR	0.29 S/CO	R	Neg	150.10 mIU/mL	NR	0.43 S/CO	1 - 5 y	Pos	Neg	Yes	No	No	No					No
HEP B 306/15	CVI00909/13-SE	MALE	NR	0.19 S/CO	NR	Neg	4.38 mIU/mL	NR	0.52 S/CO	1 - 5 y	neg	Neg	No	No	Yes	No					No
HEP B 307/15	CVI00911/13-SE	FEMALE	NR	0.24 S/CO	R	Neg	144.86 mIU/mL	NR	0.69 S/CO	1 - 5 y	Pos	Neg	Yes	No	No	No					No
HEP B 308/15	CVI00913/13-SE	MALE	NR	0.22 S/CO	R	Neg	29.93 mIU/mL	NR	0.42 S/CO	6 - 10 y	Pos	Neg	Yes	No	No	No					No
HEP B 309/15	CVI00914/13-SE	FEMALE	NR	0.18 S/CO	R	Neg	117.91 mIU/mL	NR	0.41 S/CO	1 - 5 y	Pos	Neg	Yes	No	No	No					No
HEP B 310/15	CVI00915/13-SE	MALE	NR	0.23 S/CO	R	Neg	37.35 mIU/mL	NR	0.26 S/CO	11 - 14 y	Pos	Neg	Yes	No	No	No					No
HEP B 311/15	CVI00917/13-SE	MALE	NR	0.17 S/CO	R	Neg	44.41 mIU/mL	NR	0.34 S/CO	6 - 10 y	Pos	Neg	Yes	No	No	No					No
HEP B 312/15	CVI00919/13-SE	MALE	NR	0.20 S/CO	R	Neg	43.95 mIU/mL	NR	0.51 S/CO	1 - 5 y	Pos	Neg	Yes	No	No	No					No
HEP B 313/15	CVI00922/13-SE	FEMALE	NR	0.18 S/CO	NR	Neg	0.20 mIU/mL	NR	0.50 S/CO	6 - 10 y	Neg	Neg	No	No	Yes	No					No
HEP B 314/15	CVI00939/13-SE	FEMALE	NR	0.20 S/CO	R	Neg	13.04 mIU/mL	NR	0.52 S/CO	6 - 10 y	Pos	Neg	Yes	No	No	No					No
HEP B 315/15	CVI00967/13-SE	MALE	NR	0.22 S/CO	R	Neg	102.19 mIU/mL	NR	0.42 S/CO	1 - 5 y	Pos	Neg	Yes	No	No	No					No
HEP B 316/15	CVI00976/13-SE	MALE	NR	0.23 S/CO	R	Neg	13.12 mIU/mL	NR	0.40 S/CO	1 - 5 y	Pos	Neg	Yes	No	No	No					No
HEP B 317/15	CVI00980/13-SE	MALE	NR	0.20 S/CO	R	Neg	114.65 mIU/mL	NR	0.72 S/CO	1 - 5 y	Pos	Neg	Yes	No	No	No					No
HEP B 318/15	CVI00987/13-SE	MALE	NR	0.18 S/CO	R	Neg	12.92 mIU/mL	NR	0.21 S/CO	1 - 5 y	Pos	Neg	Yes	No	No	No					No
HEP B 319/15	CVI00992/13-SE	MALE	NR	0.17 S/CO	R	Neg	65.24 mIU/mL	NR	0.88 S/CO	6 - 10 y	Pos	Neg	Yes	No	No	No					No
HEP B 320/15	CVI00993/13-SE	FEMALE	NR	0.21 S/CO	NR	Neg	0.00 mIU/mL	NR	0.50 S/CO	6 - 10 y	Neg	Neg	No	No	Yes	No					No
HEP B 321/15	CVI00997/13-SE	MALE	NR	0.33 S/CO	NR	Neg	0.00 mIU/mL	NR	0.03 S/CO	1 - 5 y	Neg	Neg	No	No	Yes	No					No
HEP B 322/15	CVI01005/13-SE	FEMALE	NR	0.22 S/CO	R	Neg	60.65 mIU/mL	NR	0.89 S/CO	1 - 5 y	Pos	Neg	Yes	No	No	No					No
HEP B 323/15	CVI01013/13-SE	MALE	NR	0.18 S/CO	R	Neg	201.89 mIU/mL	NR	0.32 S/CO	1 - 5 y	Pos	Neg	Yes	No	No	No					No
HEP B 324/15	CVI01028/13-SE	FEMALE	NR	0.20 S/CO	R	Neg	27.66 mIU/mL	NR	0.21 S/CO	6 - 10 y	Pos	Neg	Yes	No	No	No					No
HEP B 325/15	CVI01036/13-SE	FEMALE	NR	0.21 S/CO	R	Neg	73.25 mIU/mL	NR	0.14 S/CO	6 - 10 y	Pos	Neg	Yes	No	No	No					No
HEP B 326/15	CVI01048/13-SE	FEMALE	NR	0.18 S/CO	R	Neg	26.88 mIU/mL	NR	0.69 S/CO	6 - 10 y	Pos	Neg	Yes	No	No	No					No
HEP B 327/15	CVI01049/13-SE	MALE	NR	0.18 S/CO	NR	Neg	8.84 mIU/mL	NR	0.22 S/CO	1 - 5 y	neg	Neg	No	No	Yes	No					No
HEP B 328/15	CVI01051/13-SE	FEMALE	NR	0.21 S/CO	NR	Neg	0.00 mIU/mL	NR	0.45 S/CO	1 - 5 y	Neg	Neg	No	No	Yes	No					No
HEP B 329/15	CVI01053/13-SE	MALE	NR	0.18 S/CO	R	Neg	228.41 mIU/mL	NR	0.42 S/CO	1 - 5 y	Pos	Neg	Yes	No	No	No					No
HEP B 330/15	CVI01060/13-SE	MALE	NR	0.16 S/CO	R	Neg	10.89 mIU/mL	NR	0.43 S/CO	1 - 5 y	Pos	Neg	Yes	No	No	No					No
HEP B 331/15	CVI01072/13-SE	FEMALE	NR	0.25 S/CO	R	Neg	34.11 mIU/mL	NR	0.39 S/CO	1 - 5 y	Pos	Neg	Yes	No	No	No					No
HEP B 332/15	CVI01086/13-SE	MALE	NR	0.60 S/CO	R	Neg	111.48 mIU/mL	NR	0.29 S/CO	6 - 10 y	Pos	Neg	Yes	No	No	No					No
HEP B 333/15	CVI01112/13-SE	FEMALE	NR	0.27 S/CO	R	Neg	26.96 mIU/mL	NR	0.20 S/CO	11 - 14 y	Pos	Neg	Yes	No	No	No					No
HEP B 334/15	CVI01117/13-SE	MALE	NR	0.20 S/CO	R	Neg	710.34 mIU/mL	NR	0.42 S/CO	1 - 5 y	Pos	Neg	Yes	No	No	No					No
HEP B 335/15	CVI01121/13-SE	MALE	NR	0.22 S/CO	NR	Neg	1.95 mIU/mL	NR	0.20 S/CO	11 - 14 y	Neg	Neg	No	No	Yes	No					No
HEP B 336/15	CVI01122/13-SE	MALE	NR	0.22 S/CO	R	Neg	14.49 mIU/mL	NR	0.31 S/CO	6 - 10 y	Pos	Neg	Yes	No	No	No					No
HEP B 337/15	CVI01131/13-SE	FEMALE	NR	0.18 S/CO	R	Neg	36.24 mIU/mL	NR	0.87 S/CO	1 - 5 y	Pos	Neg	Yes	No	No	No					No
HEP B 338/15	CVI01135/13-SE	FEMALE	NR	0.19 S/CO	NR	Neg	6.03 mIU/mL	NR	0.84 S/CO	1 - 5 y	neg	Neg	No	No	Yes	No					No
HEP B 339/15	CVI01136/13-SE	MALE	NR	0.19 S/CO	R	Neg	42.26 mIU/mL	NR	0.49 S/CO	6 - 10 y	Pos	Neg	Yes	No	No	No					No
HEP B 340/15	CVI01137/13-SE	FEMALE	NR	0.19 S/CO	R	Neg	164.60 mIU/mL	NR	0.40 S/CO	6 - 10 y	Pos	Neg	Yes	No	No	No					No
HEP B 341/15	CVI01138/13-SE	FEMALE	NR	0.21 S/CO	NR	Neg	8.56 mIU/mL	NR	0.58 S/CO	11 - 14 y	neg	Neg	No	No	Yes	No					No
HEP B 342/15	CVI01167/13-SE	FEMALE	NR	0.27 S/CO	NR	Neg	1.66 mIU/mL	NR	0.56 S/CO	1 - 5 y	Neg	Neg	No	No	Yes	No					No
HEP B 343/15	CVI01174/13-SE	FEMALE	NR	0.17 S/CO	R	Neg	26.29 mIU/mL	NR	0.29 S/CO	6 - 10 y	Pos	Neg	Yes	No	No	No					No
HEP B 344/15	CVI01703/13-SE	MALE	NR	0.17 S/CO	R	Neg	47.60 mIU/mL	NR	0.23 S/CO	1 - 5 y	Pos	Neg	Yes	No	No	No					No
HEP B 345/15	CVI01704/13-SE	FEMALE	NR	0.20 S/CO	NR	Neg	0.00 mIU/mL	NR	0.33 S/CO	11 - 14 y	Neg	Neg	No	No	Yes	No					No
HEP B 346/15	CVI01713/13-SE	FEMALE	NR	0.21 S/CO	NR	Neg	0.00 mIU/mL	NR	0.27 S/CO	6 - 10 y	Neg	Neg	No	No	Yes	No					No
HEP B 347/15	CVI01714/13-SE	MALE	NR	0.23 S/CO	R	Neg	50.02 mIU/mL	NR	0.28 S/CO	6 - 10 y	Pos	Neg	Yes	No	No	No					No
HEP B 348/15	CVI01729/13-SE	FEMALE	NR	0.23 S/CO	R	Neg	81.42 mIU/mL	NR	0.31 S/CO	1 - 5 y	Pos	Neg	Yes	No	No	No					No
HEP B 349/15	CVI01737/13-SE	FEMALE	NR	0.33 S/CO	NR	Neg	4.63 mIU/mL	NR	0.74 S/CO	11 - 14 y	neg	Neg	No	No	Yes	No					No
HEP B 350/15	CVI01749/13-SE	MALE	NR	0.30 S/CO	R	Neg	38.22 mIU/mL	NR	0.93 S/CO	1 - 5 y	Pos	Neg	Yes	No	No	No					No
HEP B 351/15	CVI01750/13-SE	FEMALE	NR	0.22 S/CO	R	Neg	28.02 mIU/mL	NR	0.26 S/CO	1 - 5 y	Pos	Neg	Yes	No	No	No					No
HEP B 352/15	CVI01755/13-SE	FEMALE	NR	0.20 S/CO	R	Neg	48.78 mIU/mL	NR	0.38 S/CO	1 - 5 y	Pos	Neg	Yes	No	No	No					No
HEP B 353/15	CVI01758/13-SE	MALE	NR	0.24 S/CO	R	Neg	25.64 mIU/mL	NR	0.52 S/CO	1 - 5 y	Pos	Neg	Yes	No	No	No					No
HEP B 354/15	CVI01793/13-SE	MALE	NR	0.21 S/CO	R	Neg	89.73 mIU/mL	NR	0.43 S/CO	1 - 5 y	Pos	Neg	Yes	No	No	No					No
HEP B 355/15	CVI01797/13-SE	FEMALE	NR	0.22 S/CO	NR	Neg	0.00 mIU/mL	NR	0.28 S/CO	11 - 14 y	Neg	Neg	No	No	Yes	No					No
HEP B 356/15	CVI01822/13-SE	MALE	NR	0.23 S/CO	R	Neg	19.55 mIU/mL	NR	0.37 S/CO	1 - 5 y	Pos	Neg	Yes	No	No	No					No
HEP B 357/15	CVI01823/13-SE	FEMALE	NR	0.23 S/CO	NR	Neg	0.49 mIU/mL	NR	0.48 S/CO	6 - 10 y	Neg	Neg	No	No	Yes	No					No
HEP B 358/15	CVI01842/13-SE	FEMALE	NR	0.29 S/CO	R	Neg	19.37 mIU/mL	NR	0.68 S/CO	1 - 5 y	Pos	Neg	Yes	No	No	No					No
HEP B 359/15	CVI01846/13-SE	MALE	NR	0.29 S/CO	R	Neg	33.84 mIU/mL	NR	0.20 S/CO	6 - 10 y	Pos	Neg	Yes	No	No	No					No
HEP B 360/15	CVI01847/13-SE	MALE	NR	0.22 S/CO	NR	Neg	1.25 mIU/mL	NR	0.57 S/CO	11 - 14 y	Neg	Neg	No	No	Yes	No					No
HEP B 361/15	CVI01865/13-SE	FEMALE	NR	0.22 S/CO	R	Neg	174.73 mIU/mL	NR	0.23 S/CO	1 - 5 y	Pos	Neg	Yes	No	No	No					No
HEP B 362/15	CVI01866/13-SE	MALE	NR	0.16 S/CO	R	Neg	25.44 mIU/mL	NR	0.12 S/CO	1 - 5 y	Pos	Neg	Yes	No	No	No					No
HEP B 363/15	CVI01881/13-SE	MALE	NR	0.20 S/CO	R	Neg	872.19 mIU/mL	R	1.27 S/CO	1 - 5 y	Pos	Pos	No	Yes	No	No	1.87	NR	0.297	NR	Yes
HEP B 364/15	CVI01902/13-SE	FEMALE	NR	0.21 S/CO	R	Neg	613.03 mIU/mL	NR	0.20 S/CO	0 - 11m	Pos	Neg	Yes	No	No	No					No
HEP B 365/15	CVI01920/13-SE	MALE	NR	0.23 S/CO	NR	Neg	1.42 mIU/mL	NR	0.84 S/CO	1 - 5 y	Neg	Neg	No	No	Yes	No					No
HEP B 366/15	CVI01946/13-SE	MALE	NR	0.27 S/CO	NR	Neg	0.00 mIU/mL	NR	0.44 S/CO	1 - 5 y	Neg	Neg	No	No	Yes	No					No
HEP B 367/15	CVI01947/13-SE	FEMALE	NR	0.20 S/CO	R	Neg	> 1000.00 mIU/mL	NR	0.53 S/CO	6 - 10 y	Pos	Neg	Yes	No	No	No					No
HEP B 368/15	CVI01948/13-SE	FEMALE	NR	0.23 S/CO	R	Neg	96.58 mIU/mL	NR	0.13 S/CO	6 - 10 y	Pos	Neg	Yes	No	No	No					No
HEP B 369/15	CVI01953/13-SE	MALE	NR	0.24 S/CO	R	Neg	45.41 mIU/mL	NR	0.25 S/CO	1 - 5 y	Pos	Neg	Yes	No	No	No					No
HEP B 370/15	CVI01972/13-SE	MALE	NR	0.21 S/CO	R	Neg	97.05 mIU/mL	NR	0.15 S/CO	1 - 5 y	Pos	Neg	Yes	No	No	No					No
HEP B 371/15	CVI01974/13-SE	FEMALE	NR	0.22 S/CO	R	Neg	17.09 mIU/mL	R	1.15 S/CO	6 - 10 y	Pos	Pos	No	Yes	No	No	1.51	NR	0.295	NR	Yes
HEP B 372/15	CVI01977/13-SE	MALE	NR	0.23 S/CO	NR	Neg	6.59 mIU/mL	NR	0.26 S/CO	6 - 10 y	neg	Neg	No	No	Yes	No					No
HEP B 373/15	CVI02001/13-SE	MALE	NR	0.22 S/CO	R	Neg	14.72 mIU/mL	NR	0.12 S/CO	1 - 5 y	Pos	Neg	Yes	No	No	No					No
HEP B 374/15	CVI02017/13-SE	FEMALE	NR	0.22 S/CO	NR	Neg	5.09 mIU/mL	NR	0.24 S/CO	6 - 10 y	neg	Neg	No	No	Yes	No					No
HEP B 375/15	CVI02019/13-SE	FEMALE	NR	0.22 S/CO	R	Neg	70.34 mIU/mL	NR	0.37 S/CO	6 - 10 y	Pos	Neg	Yes	No	No	No					No
HEP B 376/15	CVI02022/13-SE	MALE	NR	0.18 S/CO	NR	Neg	0.87 mIU/mL	NR	0.41 S/CO	6 - 10 y	Neg	Neg	No	No	Yes	No					No
HEP B 377/15	CVI02025/13-SE	MALE	NR	0.17 S/CO	NR	Neg	3.63 mIU/mL	NR	0.27 S/CO	6 - 10 y	Neg	Neg	No	No	Yes	No					No
HEP B 378/15	CVI02031/13-SE	FEMALE	NR	0.15 S/CO	R	Neg	424.88 mIU/mL	NR	0.34 S/CO	1 - 5 y	Pos	Neg	Yes	No	No	No					No
HEP B 379/15	CVI02036/13-SE	FEMALE	NR	0.19 S/CO	R	Neg	92.88 mIU/mL	NR	0.26 S/CO	1 - 5 y	Pos	Neg	Yes	No	No	No					No
HEP B 380/15	CVI02037/13-SE	MALE	NR	0.20 S/CO	R	Neg	15.85 mIU/mL	NR	0.50 S/CO	6 - 10 y	Pos	Neg	Yes	No	No	No					No
HEP B 381/15	CVI02075/13-SE	MALE	NR	0.16 S/CO	R	Neg	54.99 mIU/mL	NR	0.37 S/CO	6 - 10 y	Pos	Neg	Yes	No	No	No					No
HEP B 382/15	CVI02091/13-SE	FEMALE	NR	0.25 S/CO	R	Neg	74.55 mIU/mL	NR	0.30 S/CO	6 - 10 y	Pos	Neg	Yes	No	No	No					No
HEP B 383/15	CVI02093/13-SE	MALE	NR	0.18 S/CO	R	Neg	62.25 mIU/mL	NR	0.70 S/CO	6 - 10 y	Pos	Neg	Yes	No	No	No					No
HEP B 384/15	CVI02096/13-SE	FEMALE	NR	0.20 S/CO	R	Neg	29.74 mIU/mL	NR	0.80 S/CO	11 - 14 y	Pos	Neg	Yes	No	No	No					No
HEP B 385/15	CVI02100/13-SE	FEMALE	NR	0.18 S/CO	NR	Neg	2.75 mIU/mL	NR	0.32 S/CO	1 - 5 y	Neg	Neg	No	No	Yes	No					No
HEP B 386/15	CVI02101/13-SE	FEMALE	NR	0.19 S/CO	R	Neg	105.82 mIU/mL	NR	0.43 S/CO	6 - 10 y	Pos	Neg	Yes	No	No	No					No
HEP B 387/15	CVI02107/13-SE	MALE	NR	0.20 S/CO	R	Neg	24.17 mIU/mL	NR	0.60 S/CO	6 - 10 y	Pos	Neg	Yes	No	No	No					No
HEP B 388/15	CVI02111/13-SE	FEMALE	NR	0.16 S/CO	R	Neg	50.67 mIU/mL	NR	0.16 S/CO	1 - 5 y	Pos	Neg	Yes	No	No	No					No
HEP B 389/15	CVI02126/13-SE	MALE	NR	0.24 S/CO	NR	Neg	0.00 mIU/mL	NR	0.59 S/CO	11 - 14 y	Neg	Neg	No	No	Yes	No					No
HEP B 390/15	CVI02131/13-SE	FEMALE	NR	0.18 S/CO	NR	Neg	7.54 mIU/mL	NR	0.59 S/CO	6 - 10 y	Neg	Neg	No	No	Yes	No					No
HEP B 391/15	CVI02133/13-SE	MALE	NR	0.21 S/CO	R	Neg	18.17 mIU/mL	NR	0.24 S/CO	11 - 14 y	Pos	Neg	Yes	No	No	No					No
HEP B 392/15	CVI02140/13-SE	MALE	NR	0.18 S/CO	R	Neg	76.87 mIU/mL	NR	0.28 S/CO	1 - 5 y	Pos	Neg	Yes	No	No	No					No
HEP B 393/15	CVI02143/13-SE	FEMALE	NR	0.18 S/CO	R	Neg	108.61 mIU/mL	NR	0.56 S/CO	1 - 5 y	Pos	Neg	Yes	No	No	No					No
HEP B 394/15	CVI02159/13-SE	MALE	NR	0.19 S/CO	NR	Neg	9.49 mIU/mL	NR	0.27 S/CO	11 - 14 y	Neg	Neg	No	No	Yes	No					No
HEP B 395/15	CVI02171/13-SE	MALE	NR	0.22 S/CO	R	Neg	10.18 mIU/mL	NR	0.47 S/CO	6 - 10 y	Pos	Neg	Yes	No	No	No					No
HEP B 396/15	CVI02176/13-SE	MALE	NR	0.21 S/CO	R	Neg	296.40 mIU/mL	NR	0.32 S/CO	1 - 5 y	Pos	Neg	Yes	No	No	No					No
HEP B 397/15	CVI02183/13-SE	FEMALE	NR	0.18 S/CO	R	Neg	366.21 mIU/mL	NR	0.09 S/CO	0 - 11m	Pos	Neg	Yes	No	No	No					No
HEP B 398/15	CVI02192/13-SE	MALE	NR	0.27 S/CO	R	Neg	16.26 mIU/mL	NR	0.90 S/CO	11 - 14 y	Pos	Neg	Yes	No	No	No					No
HEP B 399/15	CVI02235/13-SE	MALE	NR	0.17 S/CO	R	Neg	133.80 mIU/mL	NR	0.19 S/CO	1 - 5 y	Pos	Neg	Yes	No	No	No					No
HEP B 400/15	CVI02246/13-SE	MALE	NR	0.28 S/CO	R	Neg	80.32 mIU/mL	NR	0.22 S/CO	1 - 5 y	Pos	Neg	Yes	No	No	No					No
HEP B 401/15	CVI02319/13-SE	MALE	NR	0.21 S/CO	NR	Neg	2.85 mIU/mL	NR	0.37 S/CO	6 - 10 y	neg	Neg	No	No	Yes	No					No
HEP B 402/15	CVI02332/13-SE	FEMALE	NR	0.18 S/CO	R	Neg	32.82 mIU/mL	NR	0.77 S/CO	6 - 10 y	Pos	Neg	Yes	No	No	No					No
HEP B 403/15	CVI02361/13-SE	MALE	NR	0.22 S/CO	R	Neg	72.53 mIU/mL	NR	0.59 S/CO	1 - 5 y	Pos	Neg	Yes	No	No	No					No
HEP B 405/15	CVI02430/13-SE	FEMALE	NR	0.18 S/CO	R	Neg	361.55 mIU/mL	NR	0.28 S/CO	1 - 5 y	Pos	Neg	Yes	No	No	No					No
HEP B 406/15	CVI02556/13-SE	FEMALE	NR	0.22 S/CO	NR	Neg	0.00 mIU/mL	NR	0.57 S/CO	6 - 10 y	Neg	Neg	No	No	Yes	No					No
HEP B 407/15	CVI02611/13-SE	FEMALE	NR	0.23 S/CO	R	Neg	44.23 mIU/mL	NR	0.38 S/CO	6 - 10 y	Pos	Neg	Yes	No	No	No					No
HEP B 408/15	CVI02621/13-SE	MALE	NR	0.18 S/CO	NR	Neg	5.59 mIU/mL	NR	0.39 S/CO	6 - 10 y	neg	Neg	No	No	Yes	No					No
HEP B 409/15	CVI02672/13	MALE	NR	0.16 S/CO	R	Neg	> 1000.00 mIU/mL	NR	0.37 S/CO	1 - 5 y	Pos	Neg	Yes	No	No	No					No
HEP B 410/15	CVI02678/13-SE	FEMALE	NR	0.18 S/CO	R	Neg	191.18 mIU/mL	NR	0.30 S/CO	1 - 5 y	Pos	Neg	Yes	No	No	No					No
HEP B 411/15	CVI02708/13-SE	FEMALE	NR	0.16 S/CO	R	Neg	25.26 mIU/mL	NR	0.56 S/CO	6 - 10 y	Pos	Neg	Yes	No	No	No					No
HEP B 412/15	CVI02739/13	FEMALE	NR	0.29 S/CO	NR	Neg	2.83 mIU/mL	NR	0.32 S/CO	11 - 14 y	neg	Neg	No	No	Yes	No					No
HEP B 413/15	CVI02747/13	MALE	NR	0.20 S/CO	R	Neg	135.11 mIU/mL	NR	0.27 S/CO	6 - 10 y	Pos	Neg	Yes	No	No	No					No
HEP B 414/15	CVI02779/13-SE	MALE	NR	0.17 S/CO	R	Neg	24.14 mIU/mL	NR	0.45 S/CO	6 - 10 y	Pos	Neg	Yes	No	No	No					No
HEP B 415/15	CVI02864/13	FEMALE	NR	0.18 S/CO	R	Neg	14.10 mIU/mL	NR	0.16 S/CO	1 - 5 y	Pos	Neg	Yes	No	No	No					No
HEP B 416/15	CVI02885/13-SE	FEMALE	NR	0.19 S/CO	NR	Neg	6.78 mIU/mL	NR	0.54 S/CO	11 - 14 y	neg	Neg	No	No	Yes	No					No
HEP B 417/15	CVI02931/13-SE	FEMALE	NR	0.20 S/CO	R	Neg	17.51 mIU/mL	NR	0.15 S/CO	11 - 14 y	Pos	Neg	Yes	No	No	No					No
HEP B 418/15	CVI02932/13-SE	FEMALE	NR	0.27 S/CO	R	Neg	49.43 mIU/mL	NR	0.45 S/CO	1 - 5 y	Pos	Neg	Yes	No	No	No					No
HEP B 419/15	CVI02936/13-SE	MALE	NR	0.18 S/CO	NR	Neg	7.11 mIU/mL	NR	0.45 S/CO	6 - 10 y	neg	Neg	No	No	Yes	No					No
HEP B 420/15	CVI02939/13-SE	MALE	NR	0.30 S/CO	NR	Neg	8.73 mIU/mL	NR	0.21 S/CO	1 - 5 y	neg	Neg	No	No	Yes	No					No
HEP B 421/15	CVI02946/13-SE	MALE	NR	0.23 S/CO	NR	Neg	4.32 mIU/mL	NR	0.12 S/CO	11 - 14 y	neg	Neg	No	No	Yes	No					No
HEP B 422/15	CVI02994/13	MALE	NR	0.20 S/CO	R	Neg	125.96 mIU/mL	NR	0.32 S/CO	6 - 10 y	Pos	Neg	Yes	No	No	No					No
HEP B 423/15	CVI02995/13	MALE	NR	0.15 S/CO	R	Neg	35.50 mIU/mL	NR	0.55 S/CO	11 - 14 y	Pos	Neg	Yes	No	No	No					No
HEP B 424/15	CVI03011/13-SE	MALE	NR	0.27 S/CO	R	Neg	30.77 mIU/mL	NR	0.63 S/CO	6 - 10 y	Pos	Neg	Yes	No	No	No					No
HEP B 425/15	CVI03013/13-SE	FEMALE	NR	0.31 S/CO	R	Neg	83.55 mIU/mL	NR	0.18 S/CO	6 - 10 y	Pos	Neg	Yes	No	No	No					No
HEP B 426/15	CVI03015/13-SE	MALE	NR	0.36 S/CO	NR	Neg	3.08 mIU/mL	NR	0.24 S/CO	6 - 10 y	neg	Neg	No	No	Yes	No					No
HEP B 427/15	CVI03067/13-SE	FEMALE	NR	0.32 S/CO	R	Neg	40.89 mIU/mL	NR	0.25 S/CO	1 - 5 y	Pos	Neg	Yes	No	No	No					No
HEP B 428/15	CVI03073/13-SE	MALE	NR	0.22 S/CO	R	Neg	29.48 mIU/mL	NR	0.22 S/CO	1 - 5 y	Pos	Neg	Yes	No	No	No					No
HEP B 429/15	CVI03096/13-SE	FEMALE	NR	0.41 S/CO	R	Neg	189.72 mIU/mL	NR	0.85 S/CO	1 - 5 y	Pos	Neg	Yes	No	No	No					No
HEP B 430/15	CVI03097/13-SE	MALE	NR	0.24 S/CO	R	Neg	46.35 mIU/mL	NR	0.89 S/CO	6 - 10 y	Pos	Neg	Yes	No	No	No					No
HEP B 431/15	CVI03188/13	MALE	NR	0.21 S/CO	NR	Neg	9.38 mIU/mL	NR	0.24 S/CO	6 - 10 y	neg	Neg	No	No	Yes	No					No
HEP B 432/15	CVI03205/13-SE	MALE	NR	0.22 S/CO	R	Neg	10.44 mIU/mL	NR	0.32 S/CO	6 - 10 y	Pos	Neg	Yes	No	No	No					No
HEP B 433/15	CVI03217/13-SE	MALE	NR	0.42 S/CO	R	Neg	19.18 mIU/mL	NR	0.25 S/CO	6 - 10 y	Pos	Neg	Yes	No	No	No					No
HEP B 434/15	CVI03255/13-SE	FEMALE	NR	0.21 S/CO	R	Neg	18.74 mIU/mL	NR	0.45 S/CO	6 - 10 y	Pos	Neg	Yes	No	No	No					No
HEP B 435/15	CVI03256/13	FEMALE	NR	0.30 S/CO	R	Neg	16.53 mIU/mL	NR	0.52 S/CO	6 - 10 y	Pos	Neg	Yes	No	No	No					No
HEP B 436/15	CVI03257/13	FEMALE	NR	0.27 S/CO	R	Neg	26.88 mIU/mL	NR	0.57 S/CO	6 - 10 y	Pos	Neg	Yes	No	No	No					No
HEP B 437/15	CVI03259/13	FEMALE	NR	0.20 S/CO	R	Neg	94.75 mIU/mL	NR	0.29 S/CO	6 - 10 y	Pos	Neg	Yes	No	No	No					No
HEP B 438/15	CVI03261/13	MALE	NR	0.28 S/CO	R	Neg	18.81 mIU/mL	NR	0.87 S/CO	6 - 10 y	Pos	Neg	Yes	No	No	No					No
HEP B 439/15	CVI03262/13	MALE	NR	0.20 S/CO	R	Neg	86.67 mIU/mL	NR	0.24 S/CO	6 - 10 y	Pos	Neg	Yes	No	No	No					No
HEP B 440/15	CVI03263/13-SE	FEMALE	NR	0.24 S/CO	NR	Neg	5.67 mIU/mL	NR	0.38 S/CO	6 - 10 y	neg	Neg	No	No	Yes	No					No
HEP B 441/15	CVI03268/13	FEMALE	NR	0.27 S/CO	R	Neg	298.32 mIU/mL	NR	0.78 S/CO	6 - 10 y	Pos	Neg	Yes	No	No	No					No
HEP B 442/15	CVI03269/13	FEMALE	NR	0.31 S/CO	R	Neg	18.32 mIU/mL	NR	0.79 S/CO	6 - 10 y	Pos	Neg	Yes	No	No	No					No
HEP B 443/15	CVI03314/13-SE	MALE	NR	0.23 S/CO	R	Neg	70.51 mIU/mL	NR	0.36 S/CO	6 - 10 y	Pos	Neg	Yes	No	No	No					No
HEP B 444/15	CVI03315/13-SE	MALE	NR	0.23 S/CO	R	Neg	188.20 mIU/mL	NR	0.26 S/CO	6 - 10 y	Pos	Neg	Yes	No	No	No					No
HEP B 445/15	CVI03320/13	FEMALE	NR	0.22 S/CO	NR	Neg	0.00 mIU/mL	NR	0.16 S/CO	11 - 14 y	Neg	Neg	No	No	Yes	No					No
HEP B 446/15	CVI03369/13-SE	FEMALE	NR	0.18 S/CO	NR	Neg	8.68 mIU/mL	NR	0.40 S/CO	11 - 14 y	Neg	Neg	No	No	Yes	No					No
HEP B 447/15	CVI03373/13-SE	MALE	NR	0.19 S/CO	R	Neg	13.91 mIU/mL	NR	0.40 S/CO	6 - 10 y	Pos	Neg	Yes	No	No	No					No
HEP B 448/15	CVI03422/13	MALE	NR	0.22 S/CO	R	Neg	21.12 mIU/mL	NR	0.27 S/CO	6 - 10 y	Pos	Neg	Yes	No	No	No					No
HEP B 449/15	CVI03424/13	MALE	NR	0.18 S/CO	R	Neg	12.14 mIU/mL	NR	0.34 S/CO	11 - 14 y	Pos	Neg	Yes	No	No	No					No
HEP B 450/15	CVI03427/13	MALE	NR	0.23 S/CO	NR	Neg	5.07 mIU/mL	NR	0.76 S/CO	6 - 10 y	neg	Neg	No	No	Yes	No					No
HEP B 451/15	CVI03428/13	MALE	NR	0.24 S/CO	NR	Neg	5.08 mIU/mL	NR	0.28 S/CO	6 - 10 y	neg	Neg	No	No	Yes	No					No
